# Supplementary material for: Evidence for post-transcriptional regulation of clustered microRNAs in Drosophila
Source: BMC Genomics. 2011 Jul 19;12:371. doi: 10.1186/1471-2164-12-371 (PMC3150300; doi:10.1186/1471-2164-12-371)
Supplement: Additional file 1 — Tables S1, S2, S3, S4, S5, S6 and S7. Table S1 contains the brief summary of Drosophila miRNA clusters. Table S2 is the list of the analyzed libraries of sequenced small RNAs. Table S3 contains the relative frequencies of miRNAs occurring in the libraries. Table S4 is the list of the putative TSSs of the miRNA clusters within up to 5 Kb upstream regions. Table S5 contains the probabilities to find TSS within inter-miRNA spaces in miRNA clusters. Tables S6 and T7 are the results of the additional analysis of the expanded dataset. [file 1471-2164-12-371-S1.XLS]

## Sheet: Table S1
Table S1. Summary of miRNA clusters in D.melanogaster
Cluster name	Cluster miRNAs	Cluster location*
100~125	dme-mir-100, dme-let-7, dme-mir-125	chr2L:18471434-18472424:1; intergenic spacer
1002~968	dme-mir-1002, dme-mir-968	chr2L:13747609- 13747839:-1; intergenic spacer
13b~2c	dme-mir-13b-1, dme-mir-13a, dme-mir-2c	chr3R:11243130- 11243567:-1; intergenic spacer
2a~2b	dme-mir-2a-2, dme-mir-2a-1, dme-mir-2b-2,	chr2L:19569490- 19570264:-1; intron
275~305	dme-mir-275, dme-mir-305	chr2L:7425801- 7426044:1; intergenic spacer
277~34	dme-mir-277, dme-mir-34	chr3R:5925744- 5926756:1; intergenic spacer
283~12	dme-mir-283, dme-mir-304, dme-mir-12	chrX:15401989- 15403579:1; intergenic spacer
310~313	dme-mir-310, dme-mir-311, dme-mir-312, dme-mir-313	chr2R:16471257- 16471765:-1; intergenic spacer
991~992	dme-mir-991, dme-mir-992	chr2R:16472707- 16472910:-1; intergenic spacer
6~309	dme-mir-6-3, dme-mir-6-2, dme-mir-6-1, dme-mir-5, dme-mir-4, dme-mir-286, dme-mir-3, dme-mir-309	chr2R:15548221- 15549279:-1; intergenic spacer
9c~9b	dme-mir-9c, dme-mir-306, dme-mir-79, dme-mir-9b	chr2L:16697924- 16698834:1; intron
959~964	dme-mir-959, dme-mir-960, dme-mir-961, dme-mir-962, dme-mir-963, dme-mir-964	chr2L:5640940-5642201:1; intergenic spacer
972~974	dme-mir-972, dme-mir-973, dme-mir-974	chrX:19445185- 19445811:1; intergenic spacer
975~977	dme-mir-975, dme-mir-976, dme-mir-977	chrX:19452786- 19453152:1; intergenic spacer
978~979	dme-mir-978, dme-mir-979	chrX:19455269- 19455964:1; intergenic spacer
982~303	dme-mir-982, dme-mir-303	chrX:4259839- 4260281:-1; intergenic spacer
983~984	dme-mir-983-1, dme-mir-983-2, dme-mir-984	chrX:4262342- 4262768:-1; intergenic spacer
994~318	dme-mir-994, dme-mir-318	chr3R:6233859-6234091:1; intergenic spacer
998~11	dme-mir-998, dme-mir-11	chr3R:17447601- 17448293:-1; introne
281	dme-mir-281-1, dme-mir-281-1	chr2R:8057658- 8057967:-1; intergenic spacer
*Genomics coordinates are obtained from UCSC Genome Browser (dm3); 1 and -1 indicate sense and antisense orientations, correspondingly.

## Sheet: Table S2
Table S2. The analysis of sequenced small RNA libraries
Library	Source	Total reads	Accepted reads	Mapped to genome	tRNA	rRNA	sno/snRNA	repeats	mRNA	miRNA
GSM239041	fly heads	142315	114089	101765	956	12573	24	10909	245	72161
GSM278695	males	387855	387855	387535	9463	11363	518	11531	2738	347118
GSM278706	female	916582	916582	913499	30267	64545	1139	37034	8235	754643
GSM280085	testes	522848	518291	518287	1556	54663	710	59675	15552	345608
GSM280082	ovaries	936833	906910	906899	17013	60687	2570	489708	10334	248357
GSM286604	0-1h embryo	4330368	4330368	2924838	168131	961847	11870	927280	107169	517235
GSM286605	2-6h embryo	4559150	4559150	2838926	129071	233278	3039	1662784	51155	469072
GSM286607	6-10h embryo	2495723	2495723	1222834	50451	69687	2047	590423	17842	387847
GSM272652	S2	2560110	2560110	1649886	71182	334904	9744	472726	46198	514919

## Sheet: Table S3
Table S3. The frequencies of miRNA occurings in the small RNA libraries
The miRNA frequencies for each library are the frequencies (%) of the given miRNA occurings in the total miRNA fraction.
The sum of frequncies of miRNAs in each library is not equal to 100(%) because several novel predicted miRNAs were exluded from this table.
miRNAs from pre-miR arms were considered as mature miR or star miR* if the frequency of former one is higher then the frequency of latter one.
miRNA	GSM239041	GSM278695	GSM278706	GSM280085	GSM280082	GSM286604	GSM286605	GSM286607	GSM272652
dme-bantam 3arm	0.31315	2.99911	1.92698	0.163061	11.3992	0.737651	0.583894	0.810513	6.49089
dme-mir-14 3arm	2.04379	5.16216	4.09511	1.87144	0.559733	15.8484	6.0175	2.13279	37.6965
dme-mir-8 3arm	11.9441	16.8564	21.5056	15.4743	9.2571	6.03914	1.45101	2.28746	0.742968
dme-mir-276a 3arm	10.3631	12.5706	13.1605	0.627091	0.562948	3.24582	0.529167	0.998747	1.82779
dme-mir-184 3arm	8.37054	9.73603	8.41747	0.144269	6.37325	3.29109	1.18458	2.51959	11.2596
dme-mir-2a 3arm	1.38599	2.87739	2.29365	3.93536	7.64503	1.75946	2.76962	6.63337	1.63809
dme-mir-34 5arm	22.3445	6.94175	5.19819	1.7876	1.29988	6.3746	0.546392	0.094504	2.78032
dme-mir-1 3arm	1.17501	7.06621	5.89767	0.0644727	0.622417	7.26662	2.20105	7.78521	0.00600417
dme-mir-317 3arm	7.75532	4.16765	4.506	1.22238	0.202115	1.92567	0.161345	0.00154925	1.64611
dme-mir-274 5arm	1.4258	3.30882	6.82307	2.16808	0.00241091	0.0916985	0.0124279	0.000258208	0.000387366
dme-mir-13b 3arm	1.34267	0.794866	1.24777	1.46003	2.1875	1.88582	2.33993	2.25028	2.37571
dme-mir-2b 3arm	1.31856	1.36718	1.44661	1.69404	3.35615	0.716603	1.25073	3.98579	2.16898
dme-mir-277 3arm	2.22254	3.27944	2.2638	2.6324	0.0289309	6.61274	0.753742	0.0191074	0.686606
dme-mir-996 3arm	0.871556	0.0437911	0.0559159	0.0696768	5.84927	1.72157	3.66514	3.15943	4.49422
dme-mir-11 3arm	0.777333	1.07087	1.65376	2.57486	1.33042	1.03171	1.13268	1.52007	3.28099
dme-mir-7 5arm	1.2332	3.24083	3.06292	0.240255	0.481781	0.331778	1.47412	1.86529	0.0675953
dme-mir-124 3arm	3.74256	1.28147	0.28541	0.0425	0.000401819	1.13385	1.06684	8.68378	0.00213051
dme-mir-210 3arm	1.2138	1.24805	1.29428	0.00289115	0	0.0253428	0.0135181	0.00464774	0
dme-mir-12 5arm	0.117778	0.0815321	0.0707562	14.8513	0.915343	5.06779	0.846842	1.91745	0.0858015
dme-mir-282 5arm	0.0332549	0.0489769	0.0744662	3.01287	1.26251	2.26828	1.92851	0.536555	2.52989
dme-mir-286 3arm	0	0.000576199	0.0058301	0	0	0.962835	6.77321	5.21863	0.00581049
dme-mir-279 3arm	0.141333	0.328145	0.394989	0.433962	0.231849	1.61304	1.4231	1.39277	3.38558
dme-mir-305 5arm	0.216157	0.53961	0.380679	5.18297	0.992492	0.930721	2.31006	0.783918	0.593638
dme-mir-9a 5arm	0.196758	0.414287	0.532261	1.89168	0.0144655	0.597008	1.39236	5.76681	0.0137515
dme-mir-5 5arm	0	0.000288099	0.00185503	0	0.00160727	0.433537	10.3535	3.90642	0.000581049
dme-mir-252 5arm	1.18748	0.628057	0.919035	0.265986	0.00763455	1.24315	0.189907	0.917928	2.49638
dme-let-7 5arm	0.638771	0.994231	0.562207	3.13286	0.360431	2.18258	0.229589	0.0196238	0.00154946
dme-mir-276b 3arm	1.13205	1.12906	1.10904	0.000867346	0	0.0433343	0.0106836	0.00981189	0.000968414
dme-mir-125 5arm	2.6978	0.835488	0.75407	0.92488	0.099651	0.959352	0.103348	0.0033567	0.00193683
dme-mir-318 3arm	0.00138562	0.000288099	0.0139127	0.00549319	7.27694	0.00696444	0.000436067	0.00129104	0.00290524
dme-mir-999 3arm	0.117778	1.39728	1.00304	0.191105	0.0273237	0.0539744	0.0545084	0.0438953	0.0460965
dme-mir-989 3arm	0	0	0.0286205	0.00173469	18.2848	0.0027084	0	0	0.000581049
dme-mir-33 5arm	0.00969935	0.687693	0.739097	0.0104082	0.821317	0.109883	0.152405	0.0278864	0.360056
dme-mir-3 3arm	0	0.000864298	0.00145752	0.00231292	0.00120546	0.653497	6.04367	2.05146	0.00309893
dme-mir-9b 5arm	0.0235556	0.0400458	0.0502183	1.85121	2.12442	0.460234	1.31343	0.842015	0.601192
dme-mir-988 3arm	0.102536	0.0227599	0.0165628	1.81362	0.0683092	0.785048	0.578443	0.874291	2.80879
dme-mir-92a 3arm	0	0.000288099	0.00225254	0.387993	0.117331	2.052	2.02226	1.98768	0.00271156
dme-mir-79 3arm	0.0166275	0.0478245	0.0731412	0.0612925	1.38989	0.595654	1.07425	0.587939	0.402473
dme-mir-4 3arm	0	0	0.000927515	0	0	0.645565	5.15889	2.47724	0.000581049
dme-mir-275 3arm	0.00138562	0.1743	0.425597	0.131837	2.57445	0.205838	0.138887	0.175581	0.0739869
dme-mir-133 3arm	0.121935	0.395272	0.348878	0.0106973	0.000401819	0.106788	0.0122099	0.00852085	0.000968414
dme-mir-276b 5arm	0.829294	0.0285218	0.0530671	0.0172024	0.26078	1.1177	0.225011	0.978219	0.4507
dme-mir-276a 5arm	0.829294	0.0285218	0.0530671	0.0172024	0.26078	1.1177	0.225011	0.978219	0.4507
dme-mir-995 3arm	0.16766	0.0489769	0.0479658	0.0615816	0.783144	0.456558	0.733901	0.666175	0.766791
dme-mir-306 5arm	0.0152418	0.668967	0.616798	0.256156	0.391371	0.301599	0.554241	0.434563	0.274061
dme-mir-278 3arm	2.09367	0.438775	0.384919	0.664387	0.0462091	0.464296	0.0527641	0.00309849	0.00890941
dme-mir-309 3arm	0	0	0	0	0	0.250333	4.33843	0.750609	0.000968414
dme-mir-5 3arm	0	0	0.000662511	0	0	0.173918	3.54871	1.81055	0.00251788
dme-mir-9c 5arm	0.00969935	0.0420625	0.031138	0.565221	0.944274	0.336615	0.648213	0.480524	0.364705
dme-mir-263a 5arm	0.152418	0.381155	0.420297	0.0615816	1.44454	0.263295	0.0859052	0.802509	0.0129768
dme-mir-6 5arm	0	0	0.000795013	0	0	0.435471	3.77917	0.152601	0.00193683
dme-mir-980 3arm	0.0207843	0.00720248	0.00940766	0.0430782	0.0216982	0.0106401	0.012864	0.062228	0.335652
dme-mir-310 3arm	0	0.000288099	0.00265004	0.941649	0.0417891	1.16306	1.25805	0.501955	0.00193683
dme-mir-312 3arm	0	0	0.00159003	0.408231	0.542455	0.46449	1.24911	1.01372	0.000774732
dme-mir-2a 5arm	0.0734379	0.00605009	0.0111302	0.0329592	0.159522	0.513241	0.961527	1.64556	0.450958
dme-mir-957 3arm	0.443399	0.53961	0.483103	0	0	0.013542	0.00414264	0	0
dme-mir-34 3arm	2.11169	0.095649	0.151583	1.30883	0.0140637	0.818322	0.117084	0.0144596	0.502994
dme-mir-31a 5arm	0.159346	0.451164	0.353516	0.313401	0.354002	0.347255	0.0337952	0.281704	0.000968414
dme-mir-981 3arm	0.196758	0.657443	0.698287	0.00462585	0	0.0415932	0.0503657	0.0374401	0.000193683
dme-mir-1000 5arm	0.13302	0.35321	0.336688	0.000289115	0	0.0166373	0.0098115	0.0614534	0
dme-mir-994 5arm	0	0.000288099	0.00821514	0.00491496	2.86778	0.00116074	0.0006541	0	0.000968414
dme-mir-313 5arm	0	0	0.000132502	0.00433673	0.188855	0.597975	1.38844	0.479233	0.0011621
dme-bantam 5arm	0.138562	0.0213194	0.0185503	0.0277551	0.0470128	0.119556	0.111415	0.387053	0.893265
dme-mir-8 5arm	0.0762092	0.24402	0.214389	0.291717	0.0735328	0.455978	0.109235	0.421136	0.133448
dme-mir-284 3arm	0.00969935	0.223277	0.164965	0.00260204	0.00200909	0.106014	0.0150443	0.00284028	0
dme-mir-13a 3arm	0.249412	0.407084	0.189478	0.00838435	0.00160727	0.0591978	0.172028	0.735633	0.0056168
dme-mir-987 5arm	0.126092	0.44108	0.257054	0.000578231	0	0.0435278	0.0102476	0.000774623	0
dme-mir-282 3arm	0.0443399	0.0844131	0.127997	0.0887584	0.124564	0.224797	0.246814	0.0994099	0.348629
dme-mir-998 3arm	0.223085	0.0507055	0.0616135	0.0156122	0.153495	0.10408	0.142376	0.33851	0.510161
dme-mir-307 3arm	0.631843	0.220108	0.152908	0.0104082	0.0956328	0.0499119	0.0052328	0.0103283	0.154559
dme-mir-311 3arm	0.00138562	0	0.00331256	0.984149	0.0827746	0.387107	0.675686	0.368204	0.00154946
dme-mir-308 5arm	0.011085	0.0017286	0.000132502	0.007517	0.0783546	0.0466231	0.0712969	0.0376983	0.0927741
dme-mir-10 3arm	0.029098	0.0380291	0.0359081	0.0442347	0.00602728	0.556382	0.664566	0.942974	0
dme-mir-285 3arm	2.9971	0.301928	0.183251	0	0	0.0443016	0.0139541	0.00232387	0
dme-mir-92b 3arm	0.00415686	0.00374529	0.00848014	0.204116	0.204526	0.336615	0.508454	0.545592	0.00426102
dme-mir-970 3arm	0.148261	0.0944966	0.0724787	0.0260204	0.0233055	0.193263	0.0826347	0.0449281	0.237455
dme-mir-996 5arm	0.011085	0.00691439	0.0227904	0.025153	0.0735328	0.0725463	0.19623	0.56031	0.344756
dme-mir-4 5arm	0	0	0	0	0	0.0653884	1.20027	0.282995	0.000581049
dme-mir-92a 5arm	0.0152418	0.000576199	0.000530009	0.00954081	0.192069	0.1774	0.868427	0.589746	0.000387366
dme-mir-308 3arm	0.00277124	0.00345719	0.00238504	0.00115646	0.0442	0.38053	0.734555	0.223091	0.232613
dme-mir-959 3arm	0	0.000288099	0.000265004	3.16032	0.000401819	0.0145093	0.000872134	0	0
dme-mir-927 5arm	0.0526536	0.100259	0.108519	0	0	0.0170242	0.00479674	0.000258208	0
dme-mir-964 5arm	0	0.000288099	0.000265004	2.79372	0.00200909	0.0384979	0.00675904	0.00413132	0
dme-mir-316 5arm	0.0138562	0.0386053	0.0919565	1.19116	0.125367	0.0524268	0.00436067	0.0428624	0
dme-mir-100 5arm	0.126092	0.198789	0.215051	0.0589796	0.0148673	0.0191522	0.0039246	0.000258208	0
dme-mir-2c 3arm	0.252368	0.0556032	0.0425509	0.0355227	0.00784886	0.146821	0.174616	0.461296	0.068525
dme-mir-1003 3arm	0.00277124	0.0305385	0.0245129	0.0159014	0.00522364	0.183784	0.0774019	0.0642937	0.332166
dme-mir-315 5arm	0.00969935	0.245173	0.124685	0.00346939	0	0.00348222	0.00174427	0.125747	0
dme-mir-932 5arm	0.164889	0.0875822	0.0500858	0.012432	0.000803637	0.0278578	0.00697707	0.000516415	0.000968414
dme-mir-958 3arm	0	0.00316909	0.0058301	0.000578231	0	0.983921	0.147173	0.2564	0.000193683
dme-mir-281 3arm	0.0429542	0.0227599	0.0223929	0.0387415	0.183229	0.530459	0.0963708	0.0521579	0.0441597
dme-mir-977 3arm	0	0.000288099	0.000265004	2.17646	0	0.154185	0.012864	0.00516415	0.000193683
dme-mir-1010 3arm	0.0429542	0.087006	0.0963291	0.0465476	0.0349582	0.033468	0.0320509	0.0596459	0.000968414
dme-mir-304 5arm	0.00415686	0.029098	0.0115277	0.137619	0.217786	0.0845406	0.0183148	0.0317595	0.007941
dme-mir-iab 5arm	0	0	0.000132502	0.00173469	0.000401819	0.0421736	0.28824	0.648876	0
dme-mir-965 3arm	0.00138562	0.0210313	0.0347156	0.00202381	0.0550492	0.0441082	0.0669363	0.107673	0.0941299
dme-mir-978 3arm	0	0	0	2.25684	0	0.00947938	0.00152623	0.00154925	0.000193683
dme-mir-976 3arm	0	0.000576199	0	2.08568	0	0.00773827	0.0013082	0.00180745	0
dme-mir-317 5arm	0.0193987	0.0700082	0.0690337	0.0179252	0.00683092	0.222475	0.0141722	0.00284028	0.201237
dme-mir-190 5arm	0.00415686	0.0893108	0.0520734	0.000578231	0.00683092	0.0800911	0.111633	0.21612	0.0395113
dme-mir-283 5arm	0.00277124	0.129933	0.181528	0.0878911	0.0534419	0.033468	0.0292165	0.142272	0.00755363
dme-mir-2b 5arm	0.0346405	0.00864298	0.00808263	0.0115646	0.163942	0.0504922	0.139323	0.343932	0.0864471
dme-mir-983 3arm	0	0	0	1.79541	0.100455	0.00909247	0.00109017	0.00206566	0.000581049
dme-mir-10 5arm	0.0166275	0.0394696	0.0365706	0.00318027	0.0100455	0.0524268	0.240709	0.351679	0.000193683
dme-mir-9a 3arm	0.0374118	0.0700082	0.0536634	0.0549319	0.00160727	0.0265036	0.129512	0.240133	0
dme-mir-263b 5arm	0.00415686	0.0553151	0.0413407	0.0037585	0	0.0437212	0.0039246	0.113095	0.000193683
dme-mir-124 5arm	0.00692811	0.00432149	0.00424007	0	0	0.0172177	0.146955	0.745962	0
dme-mir-306 3arm	0.0221699	0.0017286	0.00781763	0.010119	0.00281273	0.0357895	0.161563	0.136075	0.261666
dme-mir-14 5arm	0.0249412	0.00720248	0.0225254	0.000578231	0.0650946	0.0259232	0.006541	0.0748802	0.0904499
dme-mir-305 3arm	0.0346405	0.0181503	0.0222604	0.0216837	0.0803637	0.126327	0.0985511	0.0795279	0.0945172
dme-mir-959 5arm	0	0	0	1.4794	0.00160727	0.00677099	0.000872134	0	0
dme-mir-277 5arm	0.0235556	0.0947847	0.148535	0.0589796	0.00602728	0.123619	0.0213673	0.000774623	0.0823152
dme-mir-960 5arm	0	0	0.000265004	1.39036	0.00442001	0.0195391	0.0006541	0.00258208	0
dme-mir-1002 5arm	0	0	0	0	0	0.0118009	0.0242017	0.741572	0
dme-mir-986 5arm	0	0.0394696	0.0367031	0.0858673	0.120144	0.0206999	0.0163525	0.0265954	0.000193683
dme-mir-281 5arm	0.011085	0.0181503	0.0466408	0.00722789	0.0964365	0.1567	0.0433887	0.0376983	0.0067789
dme-mir-193 5arm	0.0138562	0.0532984	0.0325955	0	0.000401819	0	0	0	0.000387366
dme-mir-998 5arm	0.00831373	0.00576199	0.00437257	0.00693877	0.00843819	0.0280512	0.150443	0.12394	0.158626
dme-mir-219 5arm	0.0124706	0.00921918	0.00834764	0.000289115	0	0.0352091	0.00828527	0.0108447	0
dme-mir-87 3arm	0	0.0365886	0.0360406	0.00289115	0.0233055	0.0137354	0.00610494	0.0229805	0
dme-mir-184 5arm	0.00554248	0.00489769	0.00742012	0.00491496	0.00522364	0.0098663	0.0222394	0.0537072	0.143906
dme-mir-312 5arm	0	0	0	0.0598469	0.0389764	0.06268	0.185764	0.12394	0
dme-mir-993 3arm	0.0138562	0.0475364	0.0323305	0.000289115	0	0.138902	0.0231115	0.0521579	0
dme-mir-31b 5arm	0.00969935	0.0100835	0.00516759	0.241701	0.068711	0.183397	0.071733	0.0586131	0.000387366
dme-mir-92b 5arm	0	0.000288099	0	0.00462585	0.00200909	0.0141223	0.287804	0.184102	0.000193683
dme-mir-995 5arm	0	0.000864298	0.00159003	0.000578231	0.00683092	0.0332746	0.203425	0.155183	0.0491955
dme-mir-994 3arm	0	0	0.000530009	0	0.110902	0	0	0	0
dme-mir-252 3arm	0	0.00662629	0.00569759	0.00693877	0	0.0332746	0.00436067	0.0294357	0.186517
dme-mir-1001 5arm	0.0193987	0.0446554	0.0310055	0.000578231	0	0.00947938	0.000872134	0	0
dme-mir-9c 3arm	0.00138562	0	0	0.00115646	0.00281273	0.114333	0.195576	0.0521579	0.040286
dme-mir-1006 3arm	0.0138562	0.0581961	0.0239829	0.00318027	0.000803637	0.0152831	0.00872134	0.00826264	0.0118147
dme-mir-984 5arm	0	0	0	0.598469	0.233457	0.0475904	0.00959347	0.00103283	0.00503576
dme-mir-988 5arm	0.00277124	0.00576199	0.0059626	0.00231292	0.01768	0.0228279	0.0372837	0.0247879	0.0724374
dme-mir-3 5arm	0	0	0	0	0	0.0338549	0.346237	0.00593877	0
dme-mir-375 3arm	0	0.0132526	0.0123227	0.41517	0	0.102339	0.00828527	0.0203984	0
dme-mir-137 3arm	0.00969935	0.0152693	0.0131177	0.0104082	0	0.00657753	0.000218033	0.000774623	0
dme-mir-13b 5arm	0.00277124	0.000576199	0.00145752	0.000289115	0.03536	0.0129616	0.120354	0.133493	0.0650774
dme-mir-1012 3arm	0.00138562	0.00576199	0.00543259	0.0115646	0.0104473	0.0195391	0.0257279	0.00955368	0.0284714
dme-mir-33 3arm	0.0152418	0.0184384	0.0102027	0.0346939	0.0148673	0.0100598	0.00763117	0.00206566	0.0404797
dme-mir-7 3arm	0.00277124	0.00489769	0.00556509	0.00144558	0.000401819	0.0195391	0.164179	0.114128	0.00503576
dme-mir-1012 5arm	0.00277124	0.0100835	0.00861264	0.00115646	0.00562546	0.0148962	0.00915741	0.00309849	0.0100715
dme-mir-1 5arm	0	0.00460959	0.00278255	0	0	0.0698379	0.0898298	0.177389	0
dme-mir-210 5arm	0.0193987	0.0299623	0.0165628	0	0	0.00154765	0.00239837	0.00284028	0.000193683
dme-mir-1008 3arm	0.0166275	0.0121002	0.00967266	0.00318027	0.00321455	0.0346288	0.0359755	0.0420878	0.0350566
dme-mir-313 3arm	0	0	0.000397507	0.0965646	0.0570582	0.0698379	0.0693346	0.0296939	0
dme-mir-965 5arm	0	0.0270813	0.0217304	0	0.00241091	0.0162504	0.0933183	0.0947622	0.0226609
dme-mir-11 5arm	0.00138562	0.00547389	0.00636011	0.00462585	0.00884001	0.0150896	0.0758756	0.0679086	0.0648838
dme-mir-968 3arm	0	0	0	0	0	0.0119943	0.0460051	0.233161	0
dme-mir-975 5arm	0	0	0	0.588928	0	0.0222475	0.00305247	0.0067134	0
dme-mir-9b 3arm	0	0.0011524	0.00119252	0.00809523	0.0522364	0.0247625	0.0364116	0.0250461	0.024404
dme-mir-284 5arm	0.0318693	0.0325552	0.0364381	0.00462585	0.00924183	0.0195391	0.00370657	0.00490594	0
dme-mir-309 5arm	0	0	0	0	0	0.013542	0.171156	0.0180745	0
dme-mir-1002 3arm	0	0	0	0	0	0.00425605	0.0220214	0.199336	0
dme-mir-1009 3arm	0.00277124	0.0178622	0.0125877	0.00144558	0.000401819	0.00464296	0.00763117	0.0069716	0.000774732
dme-mir-iab 3arm	0	0	0	0.000289115	0	0.0123812	0.131038	0.067134	0
dme-mir-958 5arm	0	0.000576199	0.000132502	0.00202381	0	0.0220541	0.0191869	0.19598	0
dme-mir-929 3arm	0.00831373	0.0175741	0.00967266	0.000867346	0	0.00870556	0.000436067	0	0
dme-mir-307 5arm	0.0180131	0.00316909	0.00278255	0.00115646	0.00281273	0.011414	0.0026164	0.00490594	0.0385429
dme-mir-929 5arm	0.00554248	0.0512817	0.0392207	0.000289115	0.00482182	0.000773827	0.0013082	0	0.000193683
dme-mir-275 5arm	0.00969935	0.00489769	0.00980516	0.0338265	0.046611	0.027084	0.0071951	0.00722981	0.0214988
dme-mir-304 3arm	0	0.0025929	0.00198753	0.0185034	0.0791583	0.000193457	0.000218033	0	0
dme-mir-956 3arm	0	0.0193027	0.0190803	0.0156122	0.00361637	0.10466	0.0085033	0.000258208	0
dme-mir-279 5arm	0	0	0.000927515	0.000578231	0.0160727	0.00522333	0.0431706	0.0735891	0.0183999
dme-mir-314 3arm	0	0.000576199	0.00185503	0.00722789	0.0064291	0.124393	0.013082	0.00206566	0
dme-mir-968 5arm	0	0.000288099	0.000397507	0	0	0.00696444	0.0141722	0.183844	0
dme-mir-963 5arm	0	0.000864298	0	0.256735	0.000401819	0.0265036	0.00610494	0.000516415	0
dme-mir-263a 3arm	0.00831373	0.0020167	0.000927515	0.00693877	0.0208946	0.00599716	0.0237656	0.0841757	0.000774732
dme-mir-972 3arm	0	0.000864298	0	0.26136	0	0.00502988	0.000436067	0.00490594	0
dme-mir-2c 5arm	0.00692811	0.0023048	0.00238504	0	0	0.00619062	0.0383739	0.0932129	0
dme-mir-263b 3arm	0	0	0	0	0	0.000193457	0.00239837	0.14124	0
dme-mir-1004 3arm	0	0.00432149	0.00159003	0.0393197	0	0.00561025	0	0.00284028	0
dme-mir-278 5arm	0.00831373	0.0123883	0.0165628	0.00144558	0.00160727	0.0123812	0.000872134	0.000774623	0.00135578
dme-mir-6 3arm	0	0	0	0	0	0.000386914	0.0285624	0.0916637	0
dme-mir-1010 5arm	0	0.000864298	0.000265004	0.000289115	0.000803637	0.00909247	0.0281263	0.0462191	0
dme-mir-193 3arm	0.0983791	0.00432149	0.00384256	0.00202381	0	0.00502988	0.000872134	0.00232387	0.000193683
dme-mir-971 3arm	0.00138562	0.0155574	0.0128527	0.00896258	0	0.00522333	0.00218033	0.000258208	0
dme-mir-31a 3arm	0.00277124	0.00518579	0.0058301	0.00404762	0.000401819	0.0058037	0.00218033	0.0451863	0
dme-mir-79 5arm	0	0.0017286	0.000927515	0.000578231	0.00562546	0.000386914	0.0355395	0.0253043	0.00619785
dme-let-7 3arm	0.00692811	0.00749058	0.00927516	0.0479932	0.00160727	0.0176046	0.000436067	0	0
dme-mir-954 5arm	0.011085	0.00403339	0.00198753	0.0153231	0.00924183	0.0137354	0.00872134	0.0103283	0.00154946
dme-mir-983 5arm	0.00138562	0.000288099	0.000132502	0.0873129	0.0667019	0.00773827	0.0019623	0.00129104	0.000774732
dme-mir-283 3arm	0	0.000288099	0.00145752	0.0118537	0.000401819	0.00947938	0.0185328	0.0444117	0.00329261
dme-mir-316 3arm	0.00415686	0	0	0.00115646	0.00763455	0.00831864	0.00109017	0.0779787	0
dme-mir-190 3arm	0	0.00374529	0.00569759	0.00260204	0.000401819	0.00212802	0.00675904	0.0147178	0.0137515
dme-mir-960 3arm	0	0	0	0.122296	0	0.00386914	0.0006541	0.000774623	0
dme-mir-1000 3arm	0	0.0025929	0.00106002	0	0	0.000967284	0.00283444	0.0826264	0.000193683
dme-mir-12 3arm	0	0.0020167	0.000927515	0.0390306	0.000401819	0.00154765	0.0143902	0.0263372	0.00174315
dme-mir-979 3arm	0	0	0	0.133571	0	0	0.0013082	0.00154925	0
dme-mir-932 3arm	0.0263268	0.00576199	0.00755263	0	0	0.000386914	0	0	0
dme-mir-311 5arm	0	0	0	0.00838435	0.0120546	0.00657753	0.0174427	0.0139432	0
dme-mir-285 5arm	0.00138562	0.00662629	0.00755263	0	0	0	0.000872134	0	0
dme-mir-1007 3arm	0.00969935	0.0106597	0.00702262	0.00144558	0	0.00193457	0	0.00103283	0.00348629
dme-mir-992 5arm	0	0	0	0.104949	0	0.00193457	0.00109017	0	0
dme-mir-927 3arm	0.00554248	0.00432149	0.00662511	0	0	0.000386914	0	0.000774623	0
dme-mir-13a 5arm	0	0.0011524	0.00132502	0	0	0	0.0226755	0.0222058	0
dme-mir-31b 3arm	0	0	0	0.00202381	0	0.0170242	0.00959347	0.0069716	0.000193683
dme-mir-985 3arm	0	0	0	0.0777721	0.000401819	0.00889901	0.0006541	0	0
dme-mir-962 5arm	0	0.000288099	0.000132502	0.0604251	0.01326	0.00386914	0.0006541	0.00232387	0
dme-mir-992 3arm	0	0	0	0.00664965	0	0.0199261	0.0178787	0.0105865	0.000387366
dme-mir-1013 3arm	0	0.0020167	0.00185503	0.015034	0.000401819	0.0013542	0.00348854	0.00955368	0.000193683
dme-mir-1003 5arm	0.00138562	0	0.000132502	0.00173469	0.00120546	0.00154765	0.0102476	0.0278864	0.00367997
dme-mir-1005 3arm	0.00138562	0.000864298	0.000397507	0.000867346	0.00401819	0.0013542	0.000436067	0.00387311	0.000193683
dme-mir-961 5arm	0	0.000576199	0	0.0789285	0.00200909	0	0	0	0
dme-mir-962 3arm	0	0	0	0.0737244	0	0.00348222	0.0006541	0	0
dme-mir-999 5arm	0	0.00460959	0.00185503	0.000578231	0.00200909	0.00154765	0.0117738	0.00955368	0.00445471
dme-mir-993 5arm	0	0.00403339	0.00185503	0	0	0.00812519	0.0013082	0.00826264	0
dme-mir-274 3arm	0	0.00288099	0.00834764	0.000289115	0	0.0013542	0	0	0
dme-mir-133 5arm	0.00277124	0.00547389	0.00530009	0.000289115	0	0.00116074	0.0006541	0.000258208	0
dme-mir-100 3arm	0.00831373	0.000864298	0.00172253	0.00404762	0.000803637	0.00251494	0	0	0
dme-mir-375 5arm	0	0	0	0.00144558	0	0.00502988	0.0006541	0.0356326	0.000193683
dme-mir-954 3arm	0	0.0020167	0.00159003	0.00231292	0	0.00425605	0.00239837	0.00387311	0.00154946
dme-mir-303 5arm	0	0	0	0.0216837	0.0257164	0.0108336	0.00218033	0.000258208	0.00154946
dme-mir-977 5arm	0	0	0	0.0627381	0	0.00174111	0	0.000258208	0
dme-mir-980 5arm	0	0.000288099	0.000795013	0	0	0.000386914	0.00109017	0.0126522	0.00445471
dme-mir-991 3arm	0	0.000288099	0.000132502	0.0338265	0.00160727	0.00638408	0.0013082	0.00154925	0
dme-mir-125 3arm	0.00138562	0.00374529	0.00265004	0.00289115	0.000803637	0.00754481	0.000218033	0	0
dme-mir-984 3arm	0	0	0	0.0109864	0.0586655	0.000193457	0	0	0
dme-mir-970 5arm	0.00277124	0.00489769	0.00106002	0	0.000401819	0.00483642	0.000436067	0.00284028	0.00406734
dme-mir-961 3arm	0	0	0	0.0540646	0	0.00116074	0	0	0
dme-mir-318 5arm	0	0	0	0	0.000803637	0	0	0	0
dme-mir-982 5arm	0	0	0	0.0211054	0.01768	0.00541679	0.00239837	0.000258208	0
dme-mir-315 3arm	0	0.000288099	0.000265004	0	0	0	0.000218033	0.0152342	0
dme-mir-978 5arm	0	0	0	0.0430782	0	0.000773827	0.000218033	0.00490594	0
dme-mir-990 5arm	0.00138562	0.00576199	0.00781763	0	0	0.000386914	0.000218033	0.000774623	0
dme-mir-969 5arm	0.00138562	0.0011524	0.00132502	0	0	0	0	0	0
dme-mir-986 3arm	0	0.00288099	0.00145752	0	0.00120546	0.00116074	0.00370657	0.00877906	0.000387366
dme-mir-iab-4as 3arm	0	0	0	0	0	0.00328877	0.0085033	0.00748802	0
dme-mir-981 5arm	0	0.00374529	0.00145752	0	0	0	0.00239837	0.000774623	0
dme-mir-310 5arm	0	0	0	0.000867346	0.00683092	0.00116074	0.00370657	0.000258208	0
dme-mir-966 5arm	0	0.000576199	0.000132502	0.000578231	0.00884001	0.000386914	0.00305247	0.000516415	0.00135578
dme-mir-971 5arm	0	0.000288099	0.000397507	0	0	0	0	0	0
dme-mir-1006 5arm	0	0.000576199	0.000397507	0	0.000803637	0.00058037	0.0013082	0.00103283	0.000774732
dme-mir-1014 5arm	0	0	0	0	0	0.00406259	0.000872134	0	0
dme-mir-964 3arm	0	0	0	0.022551	0	0.00251494	0.000436067	0	0
dme-mir-973 5arm	0	0	0	0.00780612	0	0.0071579	0.0013082	0.00542236	0
dme-mir-1016 3arm	0	0.000288099	0.000530009	0.000867346	0	0.000193457	0	0.000516415	0.00309893
dme-mir-976 5arm	0	0	0	0.019949	0	0	0.0006541	0.00103283	0
dme-mir-989 5arm	0	0	0	0	0.000803637	0	0	0	0
dme-mir-987 3arm	0.00415686	0.0011524	0.000662511	0.000289115	0	0	0	0	0
dme-mir-1004 5arm	0	0.000576199	0.000132502	0	0	0	0	0	0
dme-mir-303 3arm	0	0	0	0.00954081	0.000803637	0.00328877	0	0	0.000193683
dme-mir-974 3arm	0	0	0.000132502	0.0153231	0	0	0	0	0
dme-mir-iab-4as 5arm	0	0	0.000132502	0.00462585	0	0.00232148	0	0.00180745	0
dme-mir-982 3arm	0	0	0	0.012432	0.000803637	0.000193457	0.000436067	0	0
dme-mir-955 5arm	0	0	0.000530009	0.00173469	0.000401819	0.0013542	0	0.00129104	0
dme-mir-1008 5arm	0	0.000576199	0.000265004	0	0.000401819	0	0.0026164	0.000516415	0.000193683
dme-mir-966 3arm	0	0	0	0.000867346	0	0.00174111	0.000872134	0.000774623	0.00154946
dme-mir-997 5arm	0	0	0	0.00823979	0	0.00328877	0.000218033	0	0
dme-mir-974 5arm	0	0.000864298	0	0.00722789	0	0.00058037	0	0.00206566	0
dme-mir-219 3arm	0	0.000864298	0.000530009	0	0	0	0.00283444	0	0
dme-mir-967 5arm	0	0	0.000265004	0	0	0	0.000218033	0	0.000774732
dme-mir-957 5arm	0.00138562	0.000288099	0.00132502	0	0	0	0	0	0
dme-mir-1015 3arm	0	0	0	0.000578231	0	0.0058037	0	0	0
dme-mir-985 5arm	0	0	0	0.00954081	0	0.00058037	0	0	0
dme-mir-87 5arm	0	0.000288099	0.000132502	0.000578231	0	0.000967284	0	0	0
dme-mir-973 3arm	0	0	0	0.00664965	0	0.000386914	0.000218033	0	0
dme-mir-969 3arm	0	0.0017286	0.000397507	0	0	0	0	0	0
dme-mir-979 5arm	0	0	0	0.00433673	0	0.00116074	0	0.00284028	0
dme-mir-1001 3arm	0	0.000288099	0.000265004	0	0	0	0	0	0
dme-mir-1011 3arm	0	0	0.000132502	0.000867346	0.00321455	0	0	0.000774623	0
dme-mir-1014 3arm	0	0	0	0	0	0.00444951	0	0.000258208	0
dme-mir-967 3arm	0	0	0.000132502	0	0	0	0	0.000258208	0.00154946
dme-mir-137 5arm	0	0.000576199	0.000530009	0	0	0	0	0.00129104	0
dme-mir-314 5arm	0	0	0	0	0	0.00290185	0	0.000258208	0
dme-mir-1005 5arm	0	0	0.000132502	0	0	0	0.00239837	0	0
dme-mir-1016 5arm	0	0	0	0	0	0	0	0	0.000581049
dme-mir-1009 5arm	0	0.000288099	0	0	0	0	0	0.00103283	0
dme-mir-975 3arm	0	0	0	0.00231292	0	0	0	0.00103283	0
dme-mir-307-as 3arm	0	0	0	0	0	0.00116074	0.000218033	0	0.000193683
dme-mir-956 5arm	0	0	0.000132502	0	0	0.00174111	0.000218033	0	0
dme-mir-963 3arm	0	0	0	0.00202381	0	0.000193457	0.000436067	0	0
dme-mir-1007 5arm	0	0	0.000265004	0.000289115	0	0	0.000436067	0	0
dme-mir-991 5arm	0	0	0	0.00115646	0	0	0	0	0
dme-mir-972 5arm	0	0	0	0.000867346	0	0.000193457	0	0	0
dme-mir-1013 5arm	0	0	0	0	0	0	0	0.000516415	0
dme-mir-990 3arm	0	0	0	0	0	0	0	0.000258208	0
dme-mir-997 3arm	0	0	0	0.00115646	0	0	0	0	0
dme-mir-287 3arm	0	0	0	0	0	0	0	0	0
dme-mir-280 5arm	0	0	0	0	0	0	0	0	0
dme-mir-1017 5arm	0	0.000288099	0	0	0	0	0	0	0
dme-mir-286 5arm	0	0	0	0	0	0	0.000218033	0	0
dme-mir-1015 5arm	0	0	0	0	0	0	0.000218033	0	0
dme-mir-280 3arm	0	0	0	0	0	0	0	0	0
dme-mir-1011 5arm	0	0	0	0	0	0	0	0	0

## Sheet: Table S4
Table S4. The putative TSSs of the miRNA clusters
Cluster	Chrom	Start	End	Strand	TSS type*
100~125	chr2L	18466701	18466702	+	model_1
	chr2L	18470111	18470112	+	model_4
	chr2L	18470371	18470372	+	model_4
1002~968	chr2L	13748030	13748031	-	model_1
	chr2L	13750320	13750321	-	model_1
13b~2c	chr3R	11246090	11246091	-	model_2
	chr3R	11246440	11246441	-	model_0
2b~2a	chr2L	19572610	19572611	-	model_0**
	chr2L	19575630	19575631	-	model_0
	chr2L	19577320	19577321	-	model_1
275~305	chr2L	7423771	7423772	+	model_0
	chr2L	7423931	7423932	+	model_4
283~12	chrX	15397011	15397012	+	model_0
309~313	chr2R	16472260	16472261	-	model_3
	chr2R	16474740	16474741	-	model_3
	chr2R	16476560	16476561	-	model_3
	chr2R	16474740	16474741	-	model_3**
	chr2R	16476560	16476561	-	model_3
991~992	chr2R	16474740	16474741	-	model_3**
	chr2R	16476560	16476561	-	model_3
	chr2R	16474740	16474741	-	model_3
	chr2R	16476560	16476561	-	model_3
	chr2R	16477010	16477011	-	model_3
9c~9b	chr2L	16697441	16697442	+	model_3
959~964	chr2L	5636751	5636752	+	model_0
972~974	chrX	19440871	19440872	+	model_4
975~977 and 978~979	chrX	19445621	19445622	+	model_3***
982~303	chrX	4260390	4260391	-	model_4
983~984	chrX	4267520	4267521	-	model_1
994~318	chr3R	6229421	6229422	+	model_1
	chr3R	6233621	6233622	+	model_4
	chr3R	6233731	6233732	+	model_4
277~34	chr3R	5925271	5925272	+	model_4
	chr3R	5925271	5925272	+	model_4
	chr3R	5925271	5925272	+	model_4
	chr3R	5925271	5925272	+	model_4
	chr3R	5926181	5926182	+	model_1
	chr3R	5926571	5926572	+	model_4
* For description of TSS types please see the McPromoter web-site http://tools.genome.duke.edu/generegulation/McPromoter/.
** These putative transcription start sites are located near the starts of protein-encoded genes, and can be considered as gene TSSs. Since these TSSs are the nearest ones for 2b~2c and 991~992 clusters, the latter were refered in the text as without their own TSSs.
*** The distance between TSS and dme-mir-975 is ~7Kb

## Sheet: Table S5
Table S5. The probabilities to find TSS in inter-miRNA spaces of miRNA clusters.
miRNA cluster	Cluster size	Hairpin lengths (nt.) in order of position								Inter-hairpin distances (nt.) and TSS probabilties
		1	2	3	4	5	6	7	8	1 / 2		2 / 3		3 / 4		4 / 5		5 / 6		6 / 7		7 / 8
1002~968	2	88	91							51	0
2a~2b	3	171	75	82						236	0.14	210	0.125
9c~9b	4	91	84	96	90					389	0.2	66	0	94	0.03125
310~313	4	98	83	65	70					27	0	96	0.03	69	0
991~992	2	86	91							112	0.0469
275~305	2	86	72							85	0
998~11	2	142	74							476	0.265625
283~12	3	99	87	73						904	0.421875	427	0.21875
100~125	3	99	77	109						501	0.328125	204	0.125
13b~2c	3	67	74	101						67	0	128	0.0625
959~964	6	97	92	89	91	82	99			26	0	36	0	18	0	604	0.359375	27	0
972~974	3	89	100	100						285	0.1875	52	0
975~977	3	90	96	93						52	0	35	0
978~979	2	91	94							510	0.328125
277~34	2	99	98							815	0.40625
994~318	2	90	67							75	0
982~303	2	92	69							281	0.1875
983~984	3	90	98	89						84	0	65
6~309	8	79	73	81	68	80	112	68	68	74	0	61	0	74	0	63	0	53	0	61	0	43	0

## Sheet: Tables S6 and S7
Table S6: The list of libraries (from Berezikov et al 2011) used for the additional analysis.					Table S7: Correlation coefficients from the additional analysis confirming the uncoordination of several miRNAs from uncoordinated clusters.
library	description	size (reads)			Cluster 275~305
V084	1d female mod373	21477538				dme-mir-275 3arm	dme-mir-305 5arm	miRNA*
GSM278706	WT_females_non-beta-eliminated	916582			dme-mir-275 3arm	-	-0.087	-0.052
GSM399106	dmel_female_body	3887244			dme-mir-305 5arm		-	0.575
GSM286603	Female body	975459
GSM322533	small RNAs from adult female head	1859747			Cluster 100~125*
GSM240749	Female heads	1107055				dme-mir-100 5arm	dme-let-7 5arm	dme-mir-125 5arm	miRNA*
V083	1d male mod367	21195112			dme-mir-100 5arm	-	0.202	0.421	0.278
V090	CSÂ male total RNA	19354046			dme-mir-let-7 5arm		-	0.618	0.617
GSM399107	dmel_male_body	4299126			dme-mir-125 5arm			-	0.665
GSM286602	Male body	980097
GSM286601	Male heads	621971			Cluster 991~992
GSM322543	small RNAs from adult male head	4966702				dme-mir-991 3arm	dme-mir-992	miRNA*
V097	CS ovary	35989437			dme-mir-991 3arm	-	0.156	0.711
GSM327622	Ovary_rep1_Har_P	6365113			dme-mir-992 3arm		-	0.031
GSM327624	Ovary_rep1_LK_P	5295141
GSM327623	Ovary_rep1_NA_P	5316812			Cluster 283~12
GSM327620	Ovary_rep1_w1118_P	5224374				dme-mir-283 5arm	dme-mir-12 5arm	dme-mir-304 5arm	miRNA*
GSM327621	Ovary_rep1_wK_P	4988425			dme-mir-283 5arm	-	0.047	0.427	0.244
GSM280082	WT ovaries (18-29nt)	936833			dme-mir-12 5arm		-	0.301	0.498
GSM280085	WT testes (18-24nt)	522848			dme-mir-304 5arm			-	0.705
GSM286604	0-1hr embryo	4330368
GSM286613	0-1hr embryo #1	2572426			Cluster 9c~9b
GSM327627	Embryo_0-2hrs_rep1_HAR_0_2hr_Emb	6707532				dme-mir-9c 5arm	dme-mir-306 5arm	dme-mir-79 3arm	dme-mir-9b 5arm	miRNA*
GSM327629	Embryo_0-2hrs_rep1_LK_0_2hr_Emb	5846541			dme-mir-9c 5arm	-	0.463	0.648	0.884	-0.141
GSM327628	Embryo_0-2hrs_rep1_NA_0_2hr_Emb	5675880			dme-mir-306 5arm		-	0.785	0.538	0.249
GSM327625	Embryo_0-2hrs_rep1_w1118_0_2hr_Emb	5274374			dme-mir-79 3arm			-	0.774	0.425
GSM327626	Embryo_0-2hrs_rep1_wK_0_2hr_Emb	5434920			dme-mir-9b 3arm				-	0.873
V082	14-24 hr mod253/259/265/277	17514455
V081	2-6 hr mod217/223	18734682			* The calculation of coefficents for 100~125 cluster was performed without the libraries from larvae, pupae and S2 since of high level of mir-100, let-7 and mir-125 expression in that tissues (Sokol et al 2008), that mask the differencies in miRNA expression profiles.
GSM286605	2-6hr embryo	4559150
GSM286606	2-6hr embryo #1	2897037
GSM286607	6-10hr embryo	2495723
GSM286611	6-10hr embryo #1	2023635
GSM360256	small RNA from 1st instar larvae (1)	4250963
GSM360257	small RNA from 1st instar larvae (2)	4120046
GSM322219	small RNA from 2-4 day old pupae (1)	2113836
GSM322338	small RNA from 2-4 day old pupae (2)	2137830
GSM322208	small RNA from 3rd instar larvae (1)	2191699
GSM322245	small RNA from 3rd instar larvae (2)	2545239
GSM360260	small RNA from 0-1 day old pupae	4557366
GSM360262	small RNA from 0-2 day old pupae	4956439
GSM272652	Drosophila melanogaster S2-GMR, first biological replicate	2560110
GSM371638	small RNA from S2 cells (S2-NP)	11068037
GSM361908	Drosophila melanogaster S2-GMR, second biological replicate	4362323
SRX007800	RNA Library from S2 control cells	1921735
V008	S2 cell	9837309
GSM424739	S2 parental	1098002
EL31	s2+48 #1	6192933
EL32	S2+48 #2	10321777
GSM343832	S2R+ (biological replicate 1)	6346407
GSM343833	S2R+ (biological replicate 2)	4778521
GSM466487	Total small RNAs from Oregon R	7307082
GSM467729	WT	8946316
